# Supplementary material for: Worse Comes to Worst: Bananas and Panama Disease—When Plant and Pathogen Clones Meet
Source: PLoS Pathog. 2015 Nov 19;11(11):e1005197. doi: 10.1371/journal.ppat.1005197 (PMC4652896; doi:10.1371/journal.ppat.1005197)
Supplement: S1 Table — (XLSX) [file ppat.1005197.s001.xlsx]

## Sheet: Isolate list
Isolate collection at Wageningen University and Research Center used in this study
Isolate WUR_PRI Code	Other collections	Species	VCG	Country of Origin	Received as	Isolated by	Orignal Provider	On Figure
FocST498	Not in others	F. oxysporum f. sp. cubense	VCG0120	Spain, Canary Islands	Isolate	Not applicable	Cees Waalwijk	1
II5	ARS Culture Collection, USA (NRRL54006)	F. oxysporum f. sp. cubense	VCG01213	Indonesia	Isolate	Not applicable	Cees Waalwijk	1, 2B and 2C
Focu7	American Type Culture Collection (ATCC76244)	F. oxysporum f. sp. cubense	VCG01210	USA, Florida	Isolate	Not applicable	Université Paris –Sud	1
Indo84	Ecosciences Precinct, Brisbane Australia	F. oxysporum f. sp. cubense	VCG01216	Indonesia	Isolate	Not applicable	Wayne O'Neil	1
NRRL36101	ARS Culture Collection, USA (NRRL36101)	F. oxysporum f. sp. cubense	VCG0123	Australia	Isolate	Not applicable	Kerry O'Donnell	1
NRRL36102	ARS Culture Collection, USA (NRRL36102)	F. oxysporum f. sp. cubense	VCG0121	China	Isolate	Not applicable	Kerry O'Donnell	1, 2B and 2C
NRRL36103	ARS Culture Collection, USA (NRRL36103)	F. oxysporum f. sp. cubense	VCG0122	Philippines	Isolate	Not applicable	Kerry O'Donnell	1
NRRL36105	ARS Culture Collection, USA (NRRL36105)	F. oxysporum f. sp. cubense	VCG0124	Honduras	Isolate	Not applicable	Kerry O'Donnell	1
NRRL36106	ARS Culture Collection, USA (NRRL36106)	F. oxysporum f. sp. cubense	VCG0125	Australia	Isolate	Not applicable	Kerry O'Donnell	1 and 2B
NRRL36107	ARS Culture Collection, USA (NRRL36107)	F. oxysporum f. sp. cubense	VCG0126	Honduras	Isolate	Not applicable	Kerry O'Donnell	1
NRRL36108	ARS Culture Collection, USA (NRRL36108)	F. oxysporum f. sp. cubense	VCG01212	Tanzania	Isolate	Not applicable	Kerry O'Donnell	1
NRRL36109	ARS Culture Collection, USA (NRRL36109)	F. oxysporum f. sp. cubense	VCG01211	Australia	Isolate	Not applicable	Kerry O'Donnell	1
NRRL36110	ARS Culture Collection, USA (NRRL36110)	F. oxysporum f. sp. cubense	VCG0129	Australia	Isolate	Not applicable	Kerry O'Donnell	1
NRRL36111	ARS Culture Collection, USA (NRRL36111)	F. oxysporum f. sp. cubense	VCG0128	Australia	Isolate	Not applicable	Kerry O'Donnell	1
NRRL36112	ARS Culture Collection, USA (NRRL36112)	F. oxysporum f. sp. cubense	VCG01215	SouthAfrica	Isolate	Not applicable	Kerry O'Donnell	1
NRRL36113	ARS Culture Collection, USA (NRRL36113)	F. oxysporum f. sp. cubense	VCG01214	Malawi	Isolate	Not applicable	Kerry O'Donnell	1
NRRL36115	ARS Culture Collection, USA (NRRL36115)	F. oxysporum f. sp. cubense	VCG01224	Malaysia	Isolate	Not applicable	Kerry O'Donnell	1
NRRL36116	ARS Culture Collection, USA (NRRL36116)	F. oxysporum f. sp. cubense	VCG01223	Malaysia	Isolate	Not applicable	Kerry O'Donnell	1
NRRL36117	ARS Culture Collection, USA (NRRL36117)	F. oxysporum f. sp. cubense	VCG01222	Malaysia	Isolate	Not applicable	Kerry O'Donnell	1
NRRL36118	ARS Culture Collection, USA (NRRL36118)	F. oxysporum f. sp. cubense	VCG01221	Thailand	Isolate	Not applicable	Kerry O'Donnell	1
NRRL36120	ARS Culture Collection, USA (NRRL36120)	F. oxysporum f. sp. cubense	VCG01218	Thailand	Isolate	Not applicable	Kerry O'Donnell	1
24218	Ecosciences Precinct, Brisbane Australia	F. oxysporum f. sp. cubense	VCG01220	Australia	Isolate	Not applicable	Andre Drenth	1
Mal43	Ecosciences Precinct, Brisbane Australia	F. oxysporum f. sp. cubense	VCG01217	Malaysia	Isolate	Not applicable	Andre Drenth	1
Indo25	Ecosciences Precinct, Brisbane Australia	F. oxysporum f. sp. cubense	VCG01219	Indonesia	Isolate	Not applicable	Andre Drenth	1
JV11	Not in others	F. oxysporum f. sp. cubense	VCG01213	Jordan	Banana tissue	Nadia Ordonez, WUR_PRI	Randy Ploetz	2B and 2C
BPS1.1	Not in others	F. oxysporum f. sp. cubense	VCG01213	Indonesia	Isolate	Not applicable	Ivan Buddenhagen	2B
BPS3.1	Not in others	F. oxysporum f. sp. cubense	VCG01213	Australia, Darwin	Isolate	Not applicable	Ivan Buddenhagen	2B
Foc-T105	Collection Dr. Pi-Fang Linda Chang, Taiwan	F. oxysporum f. sp. cubense	VCG01213	China, Taiwan	Isolate	Not applicable	J. W. Huang	2B
Foc-T14	Collection Dr. Pi-Fang Linda Chang, Taiwan	F. oxysporum f. sp. cubense	VCG01213	China, Taiwan	Isolate	Not applicable	Taitung District Agricultural Research and Extension Station	2B
Foc-T202	Collection Dr. Pi-Fang Linda Chang, Taiwan	F. oxysporum f. sp. cubense	VCG01213	China, Taiwan	Isolate	Not applicable	J. W. Huang	2B
Indo87	Ecosciences Precinct, Brisbane Australia	F. oxysporum f. sp. cubense	VCG01213	Indonesia	Isolate	Not applicable	Wayne O'Neil	2B
Indo97	Ecosciences Precinct, Brisbane Australia	F. oxysporum f. sp. cubense	VCG01213	Indonesia	Isolate	Not applicable	Wayne O'Neil	2B
Mal123	Ecosciences Precinct, Brisbane Australia	F. oxysporum f. sp. cubense	VCG01213	Malaysia	Isolate	Not applicable	Wayne O'Neil	2B
Mal72	Ecosciences Precinct, Brisbane Australia	F. oxysporum f. sp. cubense	VCG01213	Malaysia	Isolate	Not applicable	Wayne O'Neil	2B
NRRL36114	ARS Culture Collection, USA (NRRL36114)	F. oxysporum f. sp. cubense	VCG01213	Indonesia	Isolate	Not applicable	O'Donnell	2B
Tw5	Ecosciences Precinct, Brisbane Australia	F. oxysporum f. sp. cubense	VCG01213	China, Taiwan	Isolate	Not applicable	Wayne O'Neil	2B
Phi1.1A	Not in others	F. oxysporum f. sp. cubense	VCG01213	Philippines	Banana tissue	Nadia Ordonez, WUR_PRI	Lolit M. Bacus	2B
Phi2.5C	Not in others	F. oxysporum f. sp. cubense	VCG01213	Philippines	Banana tissue	Nadia Ordonez, WUR_PRI	Lolit M. Bacus	2B
Phi2.6C	Not in others	F. oxysporum f. sp. cubense	VCG01213	Philippines	Banana tissue	Nadia Ordonez, WUR_PRI	Lolit M. Bacus	2B and 2C
Leb1.2C	Not in others	F. oxysporum f. sp. cubense	VCG01213	Lebanon	Banana tissue	Nadia Ordonez, WUR_PRI	Marwan Akkary	2B and 2C
Phi3.4C	Not in others	F. oxysporum f. sp. cubense	VCG01213	Philippines	Banana tissue	Nadia Ordonez, WUR_PRI	AF Penalosa and LM Bacus	2B
Phi4.3A	Not in others	F. oxysporum f. sp. cubense	VCG01213	Philippines	Banana tissue	Nadia Ordonez, WUR_PRI	AF Penalosa and LM Bacus	2B
Phi4.5A	Not in others	F. oxysporum f. sp. cubense	VCG01213	Philippines	Banana tissue	Nadia Ordonez, WUR_PRI	AF Penalosa and LM Bacus	2B
24662	Ecosciences Precinct, Brisbane Australia	F. oxysporum f. sp. cubense	VCG01213	Australia, Darwin	Isolate	Not applicable	Andre Drenth	2B
24663	Ecosciences Precinct, Brisbane Australia	F. oxysporum f. sp. cubense	VCG01213	Australia, Darwin	Isolate	Not applicable	Andre Drenth	2B
24664	Ecosciences Precinct, Brisbane Australia	F. oxysporum f. sp. cubense	VCG01213	Australia, Darwin	Isolate	Not applicable	Andre Drenth	2B
Pak1.1A	Not in others	F. oxysporum f. sp. cubense	VCG01213	Pakistan	Banana tissue	Nadia Ordonez, WUR_PRI	Hadi Bux Laghari, Asim Agriculture Farm	2B and 2C
Phi5.2A	Not in others	F. oxysporum f. sp. cubense	VCG01213	Philippines	Banana tissue	Nadia Ordonez, WUR_PRI	Nadia Ordonez, WUR_PRI	2B
F.oxysporum f.sp. canariensis	Royal Botanical Garden, Australia	F.oxysporum f.sp. canariensis	Not applicable	Canary islands Tenerife	Isolate	Not applicable	Cees Waalwijk	2B

## Sheet: Genome data
Genome information for PLOS manuscript
Data	Origin	Source	Isolates	on Figure
DArT silicon markers	WUR_PRI	Condifential at WUR_PRI	All in Fig.1 and 2B	1 and 2B
Resequence	WUR_PRI	Condifential at WUR_PRI	Pak1.1A, Phi2.6C, Leb1.2C, JV11 and NRRL36102	2C
Sequence assembly	Guo et al. 2013	Public GenBank	race 4 (AMGQ00000000) and race 1 (AMGP00000000)	2C
Sequence assembly	Broad Institute and MIT	Public Fusarium Comparative database	Fol (4287) and II5; reference	2C
